# Supplementary material for: Enhancement of blaIMP-carrying plasmid transfer in Klebsiella pneumoniae by hospital wastewater: a transcriptomic study
Source: Front Microbiol. 2025 Jul 28;16:1626123. doi: 10.3389/fmicb.2025.1626123 (PMC12336211; doi:10.3389/fmicb.2025.1626123)
Supplement: Supplementary file 1 [file Data_Sheet_1.xls]

## Sheet: Sheet1
Mode	Substance	Molecular formula	Molecular weight	Retention time	Score	Peak area	Relative content
P	Metformin	C4H11N5	129.101	0.934	93.1	1.37876e+09	13.2881
P	1-Adamantanamine	C10H17N	151.136	5.049	76	8.61035e+08	8.29844
P	N,N-Diisopropylethylamine (DIPEA)	C8H19N	129.152	4.382	78.1	7.49203e+08	7.22063
N	Azelaic acid	C9H16O4	188.104	7.068	96	7.27004e+08	7.00668
P	Levetiracetam	C8H14N2O2	170.105	4.067	91.4	2.89951e+08	2.79447
P	Levofloxacin	C18H20FN3O4	361.143	5.309	95.5	2.59988e+08	2.5057
P	Pregabalin	C8H17NO2	159.126	4.155	75.6	2.47103e+08	2.38152
P	4-Acetamidoantipyrine	C13H15N3O2	245.116	5.033	78.3	2.37264e+08	2.28669
P	PEG n5	C10H22O6	238.141	3.978	83.6	2.3171e+08	2.23316
N	Suberic acid	C8H14O4	174.088	6.18	83.7	2.17627e+08	2.09743
P	Irbesartan	C25H28N6O	428.232	8.603	81.3	1.91788e+08	1.8484
P	D-Panthenol	C9H19NO4	205.131	2.725	96.2	1.73311e+08	1.67033
N	Acesulfame	C4H5NO4S	162.993	2.866	74.5	1.55791e+08	1.50147
P	Levorphanol	C17H23NO	257.178	5.76	95.7	1.54643e+08	1.49041
N	2,4-Dinitrophenol	C6H4N2O5	184.011	8.468	76.5	1.46519e+08	1.41211
P	Ranitidine	C13H22N4O3S	314.141	3.391	88.8	1.45359e+08	1.40093
P	Gabapentin	C9H17NO2	171.126	4.204	74.6	1.44832e+08	1.39586
P	O-Desmethyl-cis-tramadol	C15H23NO2	249.172	4.801	97.5	1.41104e+08	1.35993
P	Lidocaine	C14H22N2O	234.173	5.263	73.3	1.40789e+08	1.35689
P	DEET	C12H17NO	191.131	9.389	77.9	1.36914e+08	1.31954
N	Hexanoylglycine	C8H15NO3	173.104	4.857	70	1.34146e+08	1.29286
P	Caprolactam	C6H11NO	113.084	4.318	75.2	1.29446e+08	1.24756
P	cis-Tramadol	C16H25NO2	263.188	5.848	99.5	1.23225e+08	1.18761
P	Triphenylphosphine oxide	C18H15OP	278.085	9.792	84	1.12171e+08	1.08107
N	Terephthalic acid	C8H6O4	166.026	5.227	99.2	1.10903e+08	1.06885
P	Tris(2-butoxyethyl) phosphate	C18H39O7P	398.242	13.09	80.7	1.07998e+08	1.04086
N	4-(2-((4-Cyanophenyl)amino)oxazol-5-yl)benzonitrile	C17H10N4O	286.087	8.436	82.5	9.93819e+07	0.957817
P	Azithromycin	C38H72N2O12	748.507	6.368	89.4	9.44755e+07	0.91053
P	Coniine	C8H17N	127.136	18.569	82.9	8.89047e+07	0.856841
P	Moxifloxacin	C21H24FN3O4	401.174	9.855	76	8.44415e+07	0.813826
P	Octyl hydrogen phthalate	C16H22O4	278.151	13.505	91.3	8.03651e+07	0.774539
N	Cyclohexanecarboxylic acid	C7H12O2	128.082	6.424	71.4	7.76428e+07	0.748301
N	Isorhamnetin	C16H12O7	316.062	4.768	93.4	7.63393e+07	0.735739
P	Norlidocaine	C12H18N2O	206.142	4.673	97.4	7.34252e+07	0.707653
N	Capryloylglycine	C10H19NO3	201.136	6.702	78.5	7.27728e+07	0.701365
P	Ceftazidime	C22H22N6O7S2	546.098	4.894	87.5	6.73994e+07	0.649578
N	3-tert-Butyladipic acid	C10H18O4	202.12	7.899	78.3	6.69528e+07	0.645274
N	8-(4-Sulfophenyl) octanoic acid	C14H20O5S	300.103	8.963	92.4	6.23044e+07	0.600474
P	Bambuterol	C18H29N3O5	367.21	6.355	77.8	5.69885e+07	0.54924
P	Metoprolol	C15H25NO3	267.183	5.862	85.5	5.55131e+07	0.535021
N	Pimelic acid	C7H12O4	160.073	5.145	78.3	5.51276e+07	0.531306
N	Adipic acid	C6H10O4	146.057	3.565	84.4	4.9296e+07	0.475102
N	Coumafuryl	C17H14O5	298.087	8.624	74.9	4.73851e+07	0.456685
P	Ecgonine	C9H15NO3	185.105	1.893	80.2	4.66236e+07	0.449346
N	Tretinoin	C20H28O2	300.209	14.011	76.9	4.61064e+07	0.444362
N	4-Nitrophenol	C6H5NO3	139.026	7.57	75	4.5487e+07	0.438392
N	10-(4-Sulfophenyl) decanoic acid	C16H24O5S	328.134	11.379	74.6	4.36393e+07	0.420584
N	(15Z)-9,12,13-Trihydroxy-15-octadecenoic acid	C18H34O5	330.24	8.929	88.1	4.27228e+07	0.411752
P	Valsartan	C24H29N5O3	435.226	10.43	80.6	4.10194e+07	0.395334
P	CAFFEINE	C8H10N4O2	194.08	4.944	81.3	4.04134e+07	0.389494
N	Mono(2-ethylhexyl) phthalate (MEHP)	C16H22O4	278.152	12.438	88.9	4.0383e+07	0.389201
P	PPG n5	C15H32O6	308.219	7.028	94.2	4.03015e+07	0.388416
P	Oleamide	C18H35NO	281.271	15.852	84.3	3.95826e+07	0.381487
N	Salicylic acid	C7H6O3	138.03	7.476	88.9	3.88883e+07	0.374796
N	Dodecanedioic acid	C12H22O4	230.151	9.38	89	3.86908e+07	0.372892
N	Benzoic acid	C7H6O2	122.036	5.227	87.8	3.86587e+07	0.372582
P	Betaine	C5H11NO2	117.079	18.696	96.9	3.85952e+07	0.37197
N	Mycophenolic acid	C17H20O6	320.126	9.619	81.6	3.76049e+07	0.362426
N	Furosemide	C12H11ClN2O5S	330.008	8.647	79.4	3.4245e+07	0.330045
P	Hexamethylenetetramine	C6H12N4	140.106	18.81	89	3.31608e+07	0.319595
N	Saccharin	C7H5NO3S	182.998	4.49	88.1	3.0748e+07	0.296341
N	2-Methyl-4,6-dinitrophenol	C7H6N2O5	198.027	9.982	81.2	2.92055e+07	0.281475
P	Linezolid	C16H20FN3O4	337.143	6.803	89.1	2.91038e+07	0.280495
P	5,6-Dimethylbenzimidazole	C9H10N2	146.084	5.083	91	2.86083e+07	0.27572
P	Tropine	C8H15NO	141.115	6.774	82.1	2.69185e+07	0.259434
P	3,5-di-tert-Butyl-4-hydroxybenzaldehyde	C15H22O2	234.162	12.782	75.5	2.68574e+07	0.258845
P	Cimetidine	C10H16N6S	252.115	2.98	91.7	2.61193e+07	0.251731
N	Xylenesulfonate	C8H10O3S	186.034	6.474	76.5	2.58184e+07	0.248831
P	Gliclazide	C15H21N3O3S	323.13	10.379	79.4	2.5189e+07	0.242765
P	7-(2,3-Dihydroxypropyl)theophylline	C10H14N4O4	254.101	4.274	90.2	2.47903e+07	0.238923
N	2,5-di-tert-Butylhydroquinone	C14H22O2	222.161	12.931	93.4	2.45571e+07	0.236675
P	PEG n10	C20H42O11	475.298	5.59	81.3	2.45022e+07	0.236146
N	N-(1-adamantyl)-N'-(2,2-diethoxyethyl)thiourea	C17H30N2O2S	326.209	10.354	82.3	2.41738e+07	0.232981
P	Ethambutol	C10H24N2O2	204.184	1.002	91.4	2.27914e+07	0.219658
P	Trimetazidine	C14H22N2O3	266.163	3.824	82.9	2.27309e+07	0.219075
N	Nitrilotriacetic acid	C6H9NO6	191.042	1.332	85.6	2.07478e+07	0.199962
P	PEG n11	C22H46O12	519.324	5.749	75.9	1.99516e+07	0.192289
P	6-methyl-5-nitroquinoline	C10H8N2O2	188.058	4.942	84.7	1.94481e+07	0.187436
N	Acefylline	C9H10N4O4	238.07	4.158	91.4	1.94027e+07	0.186999
P	PPG n7	C21H44O8	441.329	8.408	81.5	1.93044e+07	0.186051
P	Acycloguanosine	C8H11N5O3	225.086	1.324	93.7	1.85601e+07	0.178877
N	Butylparaben	C11H14O3	194.097	10.187	72.9	1.83116e+07	0.176482
P	PPG n8	C24H50O9	499.37	9.006	87.8	1.63197e+07	0.157285
P	Decanamide	C10H21NO	171.162	10.018	77.6	1.53514e+07	0.147953
P	Phenacetin	C10H13NO2	179.094	1.573	71	1.53411e+07	0.147853
N	3-Hydroxydecanoic acid	C10H20O3	188.14	10.43	73.8	1.50703e+07	0.145244
P	Carbamazepine	C15H12N2O	236.095	8.524	90.7	1.44452e+07	0.13922
P	Codeine	C18H21NO3	299.151	4.226	88	1.40369e+07	0.135284
N	Fenofibric acid	C17H15ClO4	318.066	11.451	87.3	1.34888e+07	0.130002
P	Norfloxacin	C16H18FN3O3	319.132	5.321	87.2	1.32747e+07	0.127938
P	PEG n12	C24H50O13	563.35	5.881	79.5	1.31402e+07	0.126642
P	N-Methyloctan-1-amine	C9H21N	143.167	4.773	76.4	1.30784e+07	0.126046
N	Tetradecanedioic acid	C14H26O4	258.183	10.741	85.4	1.24585e+07	0.120071
P	Voriconazole	C16H14F3N5O	349.114	9.263	94.9	1.19066e+07	0.114753
P	Bisoprolol	C18H31NO4	325.224	6.644	75.2	1.15391e+07	0.111211
P	Cimifugin	C16H18O6	306.11	6.364	76.5	1.14658e+07	0.110505
P	Crotamiton	C13H17NO	203.131	12.674	76.1	1.10839e+07	0.106824
P	7-(β-Hydroxyethyl)theophylline	C9H12N4O3	224.091	4.506	77.9	1.10379e+07	0.10638
N	Urocanic acid	C6H6N2O2	138.042	1.269	89.9	9.75482e+06	0.0940144
P	PPG n9	C27H56O10	557.412	9.593	73	9.08773e+06	0.0875852
P	N,N'-Diphenylguanidine	C13H13N3	211.111	5.504	90.9	9.01157e+06	0.0868512
P	Stearamide	C18H37NO	283.287	17.063	85.9	8.91134e+06	0.0858852
P	Dezocine	C16H23NO	245.177	6.02	78	8.80763e+06	0.0848857
P	Thioridazine	C21H26N2S2	370.155	4.951	72.7	8.66594e+06	0.0835201
P	Propafenone	C21H27NO3	341.198	8.133	81.6	8.35526e+06	0.0805259
P	Ketoprofen	C16H14O3	254.094	9.946	79.8	8.32023e+06	0.0801883
P	Urapidil	C20H29N5O3	387.226	5.653	71.5	8.31163e+06	0.0801053
P	Itopride	C20H26N2O4	358.188	5.764	70.2	7.81521e+06	0.075321
P	Atenolol acid	C14H21NO4	267.147	4.856	86.4	7.8033e+06	0.0752062
P	PEG n13	C26H54O14	607.376	6.008	74.9	7.629e+06	0.0735264
N	Trinexapac	C11H12O5	224.071	5.215	85.2	7.34969e+06	0.0708344
N	16-Hydroxyhexadecanoic acid	C16H32O3	272.235	12.414	89.6	7.30864e+06	0.0704388
N	4-tert-Amylphenol	C11H16O	164.119	9.763	73.7	7.23684e+06	0.0697468
P	Granisetron	C18H24N4O	312.194	6.09	72.7	7.08176e+06	0.0682522
P	Ropivacaine	C17H26N2O	274.204	6.192	91.5	6.83099e+06	0.0658353
P	Ketorolac	C15H13NO3	255.089	9.05	84.5	6.8249e+06	0.0657766
P	Torsemide	C16H20N4O3S	348.125	7.407	76.4	6.65249e+06	0.064115
N	3,3-Dimethylglutaric acid	C7H12O4	160.073	5.947	78.6	6.4526e+06	0.0621885
N	3,3'-Diisopropyl-6,6'-dimethyl-2,2',5,5'-biphenyltetrol	C20H26O4	330.183	9.424	78	6.05352e+06	0.0583422
P	Promethazine sulfoxide	C17H20N2OS	300.129	5.899	87.4	6.04274e+06	0.0582384
P	10,11-Dihydro-10,11-dihydroxycarbamazepine	C15H14N2O3	270.1	6.493	74.3	6.0184e+06	0.0580038
N	Hexadecanedioic acid	C16H30O4	286.214	12.088	89.7	5.9216e+06	0.0570709
P	Rosuvastatin	C22H28FN3O6S	481.167	9.627	79.2	5.77909e+06	0.0556974
P	Benazepril	C24H28N2O5	424.199	8.038	75.3	5.67024e+06	0.0546484
P	Dextromethorphan	C18H25NO	271.193	7.232	72	5.28396e+06	0.0509254
P	Cetirizine	C21H25ClN2O3	388.154	8.548	83	5.0571e+06	0.048739
P	PEG Monolaurate n6	C24H48O8	481.36	13.713	77	4.80996e+06	0.0463572
P	Febuxostat	C16H16N2O3S	316.087	11.731	87.1	4.75349e+06	0.045813
P	PEG n14	C28H58O15	651.403	6.122	71.1	4.5077e+06	0.043444
P	Etomidate	C14H16N2O2	244.121	8.177	70.4	4.45347e+06	0.0429214
P	(-)-Erythromycin	C37H67NO13	733.459	7.419	96.6	4.34125e+06	0.0418398
P	Erucamide	C22H43NO	337.334	18.635	72.9	4.32242e+06	0.0416584
PN	Rifampicin	C43H58N4O12	822.404	9.728	86	4.24874e+06	0.0409482
P	Olmesartan	C24H26N6O3	446.205	7.166	79.6	4.14304e+06	0.0399295
P	PEG Monolaurate n7	C26H52O9	525.387	13.657	74.3	4.1315e+06	0.0398183
P	Palmitic Acid	C16H32O2	273.266	9.356	75.8	4.07817e+06	0.0393044
P	Trimethoprim	C14H18N4O3	290.137	5.062	71.8	3.99113e+06	0.0384655
N	1,3,7-Trimethyluric acid	C8H10N4O3	210.075	4.391	85.9	3.79004e+06	0.0365275
N	2-Hydroxymyristic acid	C14H28O3	244.203	12.063	71.2	3.54383e+06	0.0341545
P	Telmisartan	C33H30N4O2	514.236	8.354	78.7	3.40885e+06	0.0328536
N	Dinoterb	C10H12N2O5	240.074	12.591	82.1	3.39596e+06	0.0327294
P	Atorvastatin	C33H35FN2O5	558.251	11.264	78	3.19471e+06	0.0307898
P	Ofloxacin impurity E	C17H18FN3O4	347.127	5.265	74.4	3.18403e+06	0.0306868
P	Diphenylamine	C12H11N	169.089	11.781	70.7	3.03808e+06	0.0292802
N	2-Methoxyestrone	C19H24O3	300.172	11.061	83.5	3.00899e+06	0.0289999
P	Olopatadine	C21H23NO3	337.167	7.332	74.3	2.92887e+06	0.0282277
N	5-Hydroxytryptophan	C11H12N2O3	220.084	6.32	74.9	2.91904e+06	0.0281329
P	Tangeritin	C20H20O7	372.12	10.686	86.8	2.79359e+06	0.0269239
P	Celestolide	C17H24O	266.164	12.591	84	2.5908e+06	0.0249695
P	Levalbuterol	C13H21NO3	261.136	10.544	83.3	1.95852e+06	0.0188757
